# Supplementary material for: “Our interventions are still here to support communities during the pandemic”: Resuming mass drug administration for neglected tropical diseases after COVID-19 implementation delays
Source: PLoS Negl Trop Dis. 2023 Jun 26;17(6):e0011368. doi: 10.1371/journal.pntd.0011368 (PMC10328222; doi:10.1371/journal.pntd.0011368)
Supplement: S1 Data — (CSV) [file pntd.0011368.s003.csv]

			Please select the disease endemic in your country							Delivery platform for LF					Delivery platform for Ocho					Delivery platform for SCH					Delivery platform for STH					Delivery platform for Trachoma					Delivery platform for other NTDs
Submitted Time	Completed Time	Country	Lymphatic filariasis	Onchocerciasis	Schistosomiasis	STH	Trachoma	Other NTDs	Please name other NTDs endemic in your countries	School-based	Community-based	Fixed post	Mixed	Clinic-based	School-based	Community-based	Fixed post	Mixed	Clinic-based	School-based	Community-based	Fixed post	Mixed	Clinic-based	School-based	Community-based	Fixed post	Mixed	Clinic-based	School-based	Community-based	Fixed post	Mixed	Clinic-based	School-based	Community-based	Fixed post	Mixed	Clinic-based	For LF, based on the experience of missed or delayed rounds in the past, how concerned are you about the impact of current MDA, MMDP, WASH, surgeries and other CM intervention delays on the progress towards control and elimination goals?	For Oncho, based on the experience of missed or delayed rounds in the past, how concerned are you about the impact of current MDA, MMDP, WASH, surgeries and other CM intervention delays on the progress towards control and elimination goals?	For Schisto, based on the experience of missed or delayed rounds in the past, how concerned are you about the impact of current MDA, MMDP, WASH, surgeries and other CM intervention delays on the progress towards control and elimination goals?	For STH, based on the experience of missed or delayed rounds in the past, how concerned are you about the impact of current MDA, MMDP, WASH, surgeries and other CM intervention delays on the progress towards control and elimination goals?	For Trachoma, based on the experience of missed or delayed rounds in the past, how concerned are you about the impact of current MDA, MMDP, WASH, surgeries and other CM intervention delays on the progress towards control and elimination goals?	For other NTDs, based on the experience of missed or delayed rounds in the past, how concerned are you about the impact of current MDA, MMDP, WASH, surgeries and other CM intervention delays on the progress towards control and elimination goals?	Do you have plans to re-start or have re-started MDAs, surgeries, WASH and other NTD interventions for LF?	Do you have plans to re-start or have re-started MDAs, surgeries, WASH and other NTD interventions for Oncho?	Do you have plans to re-start or have re-started MDAs, surgeries, WASH and other NTD interventions for Schisto?	Do you have plans to re-start or have re-started MDAs, surgeries, WASH and other NTD interventions for STH?
03/09/2020 - 23:13	03/09/2020 - 23:13	Nigeria	X								X																													Some concern,						Plan to re-start
04/09/2020 - 02:39	04/09/2020 - 02:39	Ethiopia						X	Podoconiosis																											X									Some concern,
04/09/2020 - 10:00	04/09/2020 - 10:00	Nigeria	X	X	X	X	X			X	X					X				X	X				X	X					X									Large concern	Some concern,	Large concern	Large concern	Large concern		Plan to re-start	Plan to re-start	Plan to re-start	Plan to re-start
04/09/2020 - 10:18	04/09/2020 - 10:18	Burkina Faso					X																							X														Some concern,
04/09/2020 - 10:31	04/09/2020 - 10:31	Ethiopia	X	X	X	X	X				X					X				X					X						X									Large concern	Large concern	Some concern,	Some concern,	Large concern		Started	Plan to re-start	Started	Started
04/09/2020 - 10:37	04/09/2020 - 10:37	Ethiopia	X	X	X	X	X	X	Guinea worm		X					X				X					X	X					X					X			X	Large concern	Large concern	Large concern	Some concern,	Some concern,	Some concern,	Plan to re-start	Plan to re-start	Plan to re-start	Plan to re-start
04/09/2020 - 13:14	04/09/2020 - 13:14	Ethiopia						X	Podoconiosis																											X			X						Some concern,
04/09/2020 - 13:27	04/09/2020 - 13:27	Angola	X	X	X	X					X	X				X	X				X		X			X		X												Large concern	Large concern	Large concern	Large concern			Plan to re-start	Plan to re-start	Plan to re-start	Plan to re-start
04/09/2020 - 13:39	04/09/2020 - 13:39	Nigeria	X	X	X	X				X	X	X	X	X	X	X	X	X	X	X	X				X	X														Some concern,	Some concern,	Large concern	Large concern			Plan to re-start	Plan to re-start	Plan to re-start	Plan to re-start
04/09/2020 - 16:13	04/09/2020 - 16:13	Sierra Leone	X	X				X	Leprosy		X					X																						X		Large concern	Large concern				Large concern	No plan to re-start	No plan to re-start
04/09/2020 - 16:42	04/09/2020 - 16:42	Democratic Republic of the Congo	X	X	X	X	X				X					X				X	X				X	X					X									No concern	No concern	No concern	No concern	No concern		Started	Started	Started	Started
04/09/2020 - 18:26	04/09/2020 - 18:26	Togo		X	X	X										X					X					X															No concern	Large concern	Some concern,				Started	Started	Started
04/09/2020 - 21:41	04/09/2020 - 21:41	Ethiopia	X	X	X	X	X				X					X				X					X						X									Large concern	Large concern	Large concern	Large concern	Large concern		Plan to re-start	Plan to re-start	Plan to re-start	Plan to re-start
05/09/2020 - 10:44	05/09/2020 - 10:44	Nigeria	X	X	X	X					X					X				X	X				X															Large concern	Large concern	Large concern	Some concern,			Plan to re-start	Plan to re-start	Plan to re-start	Plan to re-start
05/09/2020 - 16:19	05/09/2020 - 16:19	Nigeria	X	X	X	X	X	X	Buruli Ulcer,Leishmianiasis	X	X	X	X	X		X				X	X	X	X		X	X	X	X			X					X				Large concern	Large concern	Large concern	Large concern	Large concern	Large concern	Plan to re-start	Plan to re-start	Started	Plan to re-start
05/09/2020 - 21:01	05/09/2020 - 21:01	Nigeria	X	X	X	X	X	X	sleeping sickness, Yaws, leprosy	X	X		X			X	X			X	X	X			X		X	X			X								X	Large concern	Large concern	Large concern	Large concern	Large concern	Large concern	Plan to re-start	Plan to re-start	Plan to re-start	Plan to re-start
06/09/2020 - 20:23	06/09/2020 - 20:23	Senegal	X							X																														Some concern,						Started
07/09/2020 - 10:03	07/09/2020 - 10:03	Ethiopia	X	X	X	X	X	X	scabies, rabies, Podoconiasis, Leishmaniasis, snakebite		X					X				X	X				X	X					X							X		Large concern	Large concern	Some concern,	Some concern,	Large concern	Some concern,	Plan to re-start	Plan to re-start	Plan to re-start	Plan to re-start
07/09/2020 - 16:54	07/09/2020 - 16:54	Nigeria	X	X	X	X	X				X	X		X		X	X		X	X	X	X			X	X	X				X			X						Some concern,	Some concern,	Some concern,	Some concern,	Some concern,		Plan to re-start	Plan to re-start	Plan to re-start	Plan to re-start
07/09/2020 - 17:17	07/09/2020 - 17:17	Nigeria	X	X	X	X	X				X					X				X					X						X									Some concern,	Some concern,	Some concern,	Some concern,	No concern		Plan to re-start	Plan to re-start	Plan to re-start	Plan to re-start
07/09/2020 - 20:15	07/09/2020 - 20:15	Somalia	X				X	X	There is no other NTD but execpt only general Hospital	X	X	X	X	X																X	X	X	X	X	X			X	X	Large concern				Large concern	Some concern,	Plan to re-start
08/09/2020 - 03:50	08/09/2020 - 03:50	Japan						X	leprosy																														X						No concern
08/09/2020 - 21:53	08/09/2020 - 21:53	United States					X																							X	X	X		X										Large concern
08/09/2020 - 23:43	08/09/2020 - 23:43	United States	X	X	X	X	X				X		X			X		X		X	X				X	X					X		X							Some concern,	Some concern,	Some concern,	Some concern,	Some concern,		Started	Started	Started	Started
09/09/2020 - 13:27	09/09/2020 - 13:27	USA	X	X	X	X	X			X	X	X	X			X				X	X		X		X	X	X	X			X									No concern	No concern	No concern	No concern	No concern		Plan to re-start	Started	Started	Started
09/09/2020 - 13:36	09/09/2020 - 13:36	United States	X	X	X	X	X			X	X	X	X			X				X	X	X	X		X	X	X	X			X	X	X							Some concern,	Some concern,	Some concern,	No concern	Large concern		Plan to re-start	Plan to re-start	Plan to re-start	Plan to re-start
09/09/2020 - 17:48	09/09/2020 - 17:48	NIGERIA	X	X	X	X				X	X					X					X					X														Large concern	Large concern	Some concern,	Large concern			Plan to re-start	Plan to re-start	Plan to re-start	Plan to re-start
09/09/2020 - 18:05	09/09/2020 - 18:05	NIG, DRC, CAR, BUR, South Sudan, ETH, PAK	X	X	X	X	X				X					X				X	X		X		X	X		X		X	X									Some concern,	Some concern,	Some concern,	Some concern,	Some concern,		Started	Started	Plan to re-start	Plan to re-start
09/09/2020 - 20:23	09/09/2020 - 20:23	United States					X																								X		X											Large concern
10/09/2020 - 12:59	10/09/2020 - 12:59	Nigeria	X	X	X	X	X				X					X				X	X				X	X					X									Large concern	Large concern	Some concern,	Some concern,	Large concern		Plan to re-start	Plan to re-start	Plan to re-start	Plan to re-start
10/09/2020 - 15:52	10/09/2020 - 15:52	United States	X										X																											Some concern,						Plan to re-start
12/09/2020 - 14:34	12/09/2020 - 14:34	Brazil, Nigeria, Mozambique, India, Nepal, Indonesia						X	leprosy																											X			X						Large concern
14/09/2020 - 15:53	14/09/2020 - 15:53	UK					X																								X													Large concern
14/09/2020 - 16:37	14/09/2020 - 16:37	Ethiopia	X	X	X	X	X	X	Podoconiosis	X	X			X		X				X	X				X	X				X	X			X		X				Some concern,	Some concern,	Some concern,	Some concern,	Large concern	Some concern,	Plan to re-start	Plan to re-start	Plan to re-start	Plan to re-start
15/09/2020 - 05:49	15/09/2020 - 05:49	Kenya	X		X	X					X									X					X															Some concern,		Some concern,	Some concern,			Plan to re-start		Plan to re-start	Plan to re-start
15/09/2020 - 13:31	15/09/2020 - 13:31	Malawi	X	X	X	X	X	X	Trypanosomiasis, leprosy		X			X		X				X	X				X	X				X	X							X		Some concern,	Some concern,	Large concern	Some concern,	Some concern,	Some concern,	No plan to re-start	Started	Started	Started
17/09/2020 - 00:18	17/09/2020 - 00:18	Ethiopia, malawi, uganda, tanzania, mozambique, kenya, sudan, south sudan, zambia, bangladesh, nepal	X	X	X		X	X	Visceral Leishmaniasis		X		X			X				X	X										X						X			Some concern,	Some concern,	Large concern		Large concern	Large concern	Started	Plan to re-start	Started
[truncated: 74 more columns]
