# Supplementary material for: “Our interventions are still here to support communities during the pandemic”: Resuming mass drug administration for neglected tropical diseases after COVID-19 implementation delays
Source: PLoS Negl Trop Dis. 2023 Jun 26;17(6):e0011368. doi: 10.1371/journal.pntd.0011368 (PMC10328222; doi:10.1371/journal.pntd.0011368)
Supplement: S2 Data — (CSV) [file pntd.0011368.s004.csv]

NGO partners : Challenges and opportunities of NTD programmes in the context of COVID-19
Submission Details					Please select the disease endemic in your country							Delivery platform for LF					Delivery platform for Ocho					Delivery platform for SCH					Delivery platform for STH					Delivery platform for Trachoma					Delivery platform for other NTDs
Serial	SID	Submitted Time	Completed Time	Country	Lymphatic filariasis	Onchocerciasis	Schistosomiasis	STH	Trachoma	Other NTDs	Please name other NTDs endemic in your countries	School-based	Community-based	Fixed post	Mixed	Clinic-based	School-based	Community-based	Fixed post	Mixed	Clinic-based	School-based	Community-based	Fixed post	Mixed	Clinic-based	School-based	Community-based	Fixed post	Mixed	Clinic-based	School-based	Community-based	Fixed post	Mixed	Clinic-based	School-based	Community-based	Fixed post	Mixed	Clinic-based	For LF, based on the experience of missed or delayed rounds in the past, how concerned are you about the impact of current MDA, MMDP, WASH, surgeries and other CM intervention delays on the progress towards control and elimination goals?	For Oncho, based on the experience of missed or delayed rounds in the past, how concerned are you about the impact of current MDA, MMDP, WASH, surgeries and other CM intervention delays on the progress towards control and elimination goals?	For Schisto, based on the experience of missed or delayed rounds in the past, how concerned are you about the impact of current MDA, MMDP, WASH, surgeries and other CM intervention delays on the progress towards control and elimination goals?	For STH, based on the experience of missed or delayed rounds in the past, how concerned are you about the impact of current MDA, MMDP, WASH, surgeries and other CM intervention delays on the progress towards control and elimination goals?	For Trachoma, based on the experience of missed or delayed rounds in the past, how concerned are you about the impact of current MDA, MMDP, WASH, surgeries and other CM intervention delays on the progress towards control and elimination goals?	For other NTDs, based on the experience of missed or delayed rounds in the past, how concerned are you about the impact of current MDA, MMDP, WASH, surgeries and other CM intervention delays on the progress towards control and elimination goals?	Do you have plans to re-start or have re-started MDAs, surgeries, WASH and other NTD interventions for LF?	Do you have plans to re-start or have re-started MDAs, surgeries, WASH and other NTD interventions for Oncho?
1	170	11/08/2020 - 13:54	11/08/2020 - 13:54	Mauritania			X		X													X			X							X			X									Some concern,		Some concern,
2	171	11/08/2020 - 15:31	11/08/2020 - 15:31	Ethiopia	X	X	X	X	X				X					X				X					X						X									Large concern	Large concern	Large concern	Large concern	Large concern		Plan to re-start	Plan to re-start
3	172	11/08/2020 - 17:43	11/08/2020 - 17:43	Benin	X	X	X	X	X				X					X				X					X						X									No concern	Some concern,	Some concern,	Some concern,	No concern		Started	Plan to re-start
4	173	12/08/2020 - 11:49	12/08/2020 - 11:49	Guinea-Bissau	X	X	X	X	X				X					X							X					X			X									Some concern,	Some concern,	Some concern,	Some concern,	No concern		Plan to re-start	Plan to re-start
5	174	12/08/2020 - 16:25	12/08/2020 - 16:25	Kenya	X	X	X	X	X				X					X							X					X			X									Some concern,	Large concern	Some concern,	No concern	Some concern,		Plan to re-start	Plan to re-start
6	175	12/08/2020 - 19:21	12/08/2020 - 19:21	Zambia	X		X	X	X				X												X					X					X							Large concern		Large concern	Large concern	Large concern		Plan to re-start
7	176	13/08/2020 - 21:18	13/08/2020 - 21:18	Sierra Leone	X	X	X	X				X	X	X			X	X	X			X	X	X			X	X	X													Large concern	Large concern	Large concern	Large concern			Plan to re-start	Plan to re-start
9	178	15/08/2020 - 16:27	15/08/2020 - 16:27	Angola	X	X	X	X					X	X				X	X			X		X			X		X													Large concern	Large concern	Large concern	Large concern			Started	Plan to re-start
10	179	17/08/2020 - 13:55	17/08/2020 - 13:55	Tanzania (Mainland)	X	X	X	X	X				X					X				X						X					X									Some concern,	No concern	Some concern,	No concern	No concern		Plan to re-start	Plan to re-start
11	181	18/08/2020 - 21:19	18/08/2020 - 21:19	Rwanda			X	X															X					X																No concern	No concern
[truncated: 76 more columns]
